# Supplementary material for: Influences and Failure Analysis of the Interaction Between Melt and Gas on Double-Layer Gas-Assisted Extrusion Molding of Polymer Micro-Catheters
Source: Polymers (Basel). 2025 Feb 15;17(4):504. doi: 10.3390/polym17040504 (PMC11859098; doi:10.3390/polym17040504)
Supplement: Supplementary file 1 [file polymers-17-00504-s001.zip]

Archive with 1 entries (1 files):
- polymers-3473114-supplementary.pdf
